# Supplementary material for: Mediterranean Diet, Obesity-Related Metabolic Cardiovascular Disorders, and Environmental Sustainability: A Systematic Review
Source: Nutrients. 2025 Jun 15;17(12):2005. doi: 10.3390/nu17122005 (PMC12195730; doi:10.3390/nu17122005)
Supplement: Supplementary file 1 [file nutrients-17-02005-s001.zip]

Archive with 1 entries (1 files):
- nutrients-3662414-supplementary.pdf
